# Supplementary material for: Post-Slaughter Age Classification and Sex Determination in Deboned Beef Using Lipofuscin Autofluorescence and Amelogenin Gene Analysis
Source: Vet Sci. 2025 Jun 17;12(6):593. doi: 10.3390/vetsci12060593 (PMC12197353; doi:10.3390/vetsci12060593)
Supplement: Supplementary file 1 [file vetsci-12-00593-s001.zip]

Archive with 1 entries (1 files):
- vetsci-3603084-supplementary.xlsx
