# Supplementary material for: Post-Slaughter Age Classification and Sex Determination in Deboned Beef Using Lipofuscin Autofluorescence and Amelogenin Gene Analysis
Source: Vet Sci. 2025 Jun 17;12(6):593. doi: 10.3390/vetsci12060593 (PMC12197353; doi:10.3390/vetsci12060593)
Supplement: Supplementary file 1 [file vetsci-12-00593-s001.zip › vetsci-3603084-supplementary.xlsx]

## Sheet: Sayfa1
Supplementary Table S1. Lipofuscin fluorescence scoring of Musculus biceps femoris and Musculus longissimus dorsi samples getting from the slaughterhouse.
Registered Age (years old)		M.biceps femoris			M.longissimus dorsi
	Animal ID	Area percentage (%)	Intensity Score	Total	Area percentage (%)	Intensity Score	Total
1.5-2.2	A1	0	0	0	1	1	2
	A2	1	1	2	Autolysis		-
	A3	0	0	0	1	1	2
	A4	Autolysis		-	Autolysis		-
	A5	0	0	0	Autolysis		-
	A6	1	1	2	Autolysis		-
	A7	2	2	4	0	0	0
	A8	0	0	0	Autolysis		-
	A9	0	0	0	Autolysis		-
	A10	0	0	0	Autolysis		-
	A11	0	0	0	0	0	0
	A12	0	0	0	1	1	2
	A13	0	0	0	1	1	2
	A14	0	0	0	Autolysis		-
	A15	0	0	0	0	0	0
	A16	0	0	0	0	0	0
	A17	0	0	0	0	0	0
	A18	0	0	0	0	0	0
	A19	0	0	0	0	0	0
	A20	0	0	0	0	0	0
	A21	1	1	2	0	0	0
	A22	0	0	0	0	0	0
	A23	0	0	0	1	1	2
	A24	1	1	2	0	0	0
	A25	0	0	0	1	1	2
	A26	0	0	0	0	0	0
	A27	0	0	0	0	0	0
	A28	0	0	0	1	1	2
	A29	0	0	0	1	1	2
	A30	2	2	4	0	0	0
3-6	B1	0	0	0	1	1	2
	B2	1	1	2	1	1	2
	B3	2	1	3	3	2	5
	B4	3	2	5	2	1	3
	B5	3	2	5	1	2	3
	B6	2	1	3	1	2	3
7-13	C1	2	3	5	2	3	5
	C2	3	3	6	1	1	2
	C3	1	2	3	0	0	0
	C4	4	3	7	2	1	3
	C5	2	1	3	0	0	0
	C6	1	1	2	0	0	0
	C7	1	1	2	1	1	2
	C8	2	1	3	0	0	0
	C9	3	2	5	0	0	0
	C10	1	3	4	0	0	0
	C11	2	1	3	0	0	0
	C12	1	2	3	2	1	3
	C13	3	1	4	3	2	5
	C14	3	2	5	2	1	3
	C15	2	1	3	3	2	5
	C16	2	3	5	2	2	4
	C17	0	0	0	4	2	6
	C18	1	1	2	3	1	4
	C19	1	1	2	4	2	6
	C20	2	1	3	4	1	5
	C21	1	3	4	4	3	7
	C22	3	2	5	3	3	6
	C23	1	2	3	3	2	5
	C24	1	2	3	Autolysis	-	-
	C25	3	1	4	5	3	8
	C26	2	2	4	4	2	6
	C27	3	2	5	3	3	6
	C28	4	3	7	2	2	4
	C29	1	1	2	3	3	6
	C30	4	2	6	2	1	3
	C31	3	1	4	2	2	4
